# Supplementary material for: Addressing MRSA infection and antibacterial resistance with peptoid polymers
Source: Nat Commun. 2021 Oct 8;12:5898. doi: 10.1038/s41467-021-26221-y (PMC8501045; doi:10.1038/s41467-021-26221-y)
Supplement: Supplementary file 4 — Source Data [file 41467_2021_26221_MOESM4_ESM.xlsx]

## Sheet: Figure 2a
MIC (μg/mL)	Poly 1	Poly 2	Poly 3	Poly 4	Poly 5	Poly 6	Poly 7
B.sub BR151	3.13	3.13	3.13	3.13	3.13	3.13	3.13
S.a USA300 LAC	6.25	6.25	6.25	6.25	12.5	12.5	12.5
S.a Mu50	6.25	6.25	6.25	6.25	12.5	12.5	12.5
S.a Newman	6.25	6.25	6.25	6.25	12.5	12.5	12.5
S.a USA400	6.25	6.25	6.25	6.25	12.5	12.5	12.5
S.e 49134	6.25	6.25	6.25	12.5	12.5	12.5	12.5
S.a USA300	12.5	12.5	12.5	12.5	12.5	12.5	12.5
S.a ATCC6538	12.5	12.5	12.5	12.5	25	25	25
MBC (μg/mL)	Poly 1	Poly 2	Poly 3	Poly 4	Poly 5	Poly 6	Poly 7
B.sub BR151	3.13	3.13	3.13	3.13	3.13	3.13	6.25
S.a USA300 LAC	6.25	6.25	12.5	6.25	12.5	12.5	12.5
S.a Mu50	6.25	12.5	12.5	12.5	12.5	12.5	12.5
S.a Newman	6.25	12.5	12.5	12.5	12.5	12.5	12.5
S.a USA400	6.25	12.5	12.5	12.5	12.5	12.5	12.5
S.e 49134	12.5	12.5	12.5	12.5	12.5	12.5	12.5
S.a USA300	12.5	12.5	12.5	12.5	12.5	25	25
S.a ATCC6538	25	25	25	25	25	25	50

## Sheet: Figure 3a
Time (s)	Blank	HS(Naeg)20 1×MIC	HS(Naeg)20 2×MIC	0.1% TX-100
-300	14.831	17.7587	11.8513	15.6123
-270	12.0983	20.1747	18.4773	13.7503
-240	14.6603	19.3323	17.294	15.3477
-210	16.1093	18.876	17.4707	19.0817
-180	17.5407	18.6413	18.9267	16.2493
-150	17.0957	19.569	13.4357	15.975
-120	16.6927	17.3687	14.105	16.3997
-90	17.7517	20.7337	18.021	15.1407
-60	15.588	16.884	16.9447	14.6533
-30	13.8883	16.7877	13.6717	11.7103
0	16.5613	17.6107	14.9167	14.813
30	15.742	38.3007	49.3137	361.724
60	17.23	44.284	60.1637	485.015
90	17.831	54.0647	69.674	562.034
120	17.651	54.6283	78.2917	634.199
150	12.8493	62.9057	83.658	654.761
180	16.474	63.517	91.2787	686.614
210	15.3277	71.7487	102.618	708.466
240	16.3023	72.0473	114.538	704.015
270	14.9213	79.311	117.434	702.044
300	12.8483	77.2087	119.588	717.538
330	11.9163	86.1743	124.634	743.417
360	15.2437	81.6917	136.297	740.711
390	16.8037	82.8213	139.044	744.853
420	13.484	92.8753	138.118	766.462
450	16.6533	89.617	143.051	751.906
480	14.7297	96.8987	151.456	756.628
510	16.8677	102.596	153.294	783.621
540	17.372	96.5977	157.592	764.83
570	13.5607	105.251	155.276	764.148
600	12.9133	108.213	162.325	785.883
630	15.3213	109.349	167.921	782.207
660	14.332	110.181	172.96	804.046
690	12.6663	109.701	171.403	801.134
720	15.4457	109.855	170.795	816.155
750	12.8293	108.521	178.14	802.98
780	17.0703	106.582	180.673	807.261
810	16.266	109.423	177.202	808.075
840	15.0227	111.407	183.99	812.823
870	13.3427	117.069	174.302	832.069
900	15.023	114.903	179.981	823.374
930	12.9183	112.304	187.442	831.82
960	13.3323	113.426	188.064	838.859
990	16.08	116.325	185.716	838.66
1020	17.521	110.832	191.371	842.567
1050	14.8687	110.457	184.817	835.966
1080	14.8537	113.94	190.152	845.313
1110	16.7763	114.566	178.862	848.636
1140	16.6947	111.751	181.143	837.394
1170	15.0023	119.348	187.033	847.443
1200	14.5293	114.351	187.929	844.951

## Sheet: Figure 3c
Time (s)	PI	Dye-(Naeg)20
0	0.4479	0.36837
12.3293	0.52377	0.66636
24.3879	0.39945	0.49086
36.6096	0.40037	0.35192
48.6293	0.62706	0.62523
60.8299	0.49817	0.4351
73.1261	0.55302	0.57678
85.6145	0.42962	0.33181
98.3585	0.53748	0.73766
111.352	0.65539	0.50091
124.641	0.44973	0.47898
137.938	0.82541	0.73126
151.524	0.62431	1.23766
165.389	0.83455	0.86654
179.319	0.69013	1.60146
193.39	0.7989	1.6426
207.851	0.90494	1.63985
222.42	0.51005	1.91042
237.131	1.22486	2.08775
252.031	0.84552	2.18373
267.185	0.73766	1.62888
282.518	0.83729	1.86106
298.146	0.77148	3.26325
314.526	1.03291	2.54936
330.454	1.27697	3.31261
346.654	1.09415	3.26691
362.946	1.07678	3.18647
379.425	1.34918	6.0128
395.987	1.32084	9.93967
412.932	1.45155	10.2962
430.152	2.01005	12.5311
447.488	1.76417	10.8419
465.076	1.94333	13.1252
482.982	1.94516	13.9835
501.036	1.85375	16.0539
519.177	2.09963	17.8473
537.547	2.24406	18.0457
556.159	2.9287	21.4671
575.195	2.75046	19.0347
594.588	2.4479	20.3556
614.194	2.88848	19.4735
633.981	3.08227	24.7084
653.963	3.25229	23.6316
674.067	3.35009	23.5859
694.316	3.37569	23.1581
714.921	5.14899	24.8602
735.651	5.4936	27.479
756.859	5.87203	26.447
778.016	7.45887	24.7157
799.294	8.23126	25.5466
820.991	10.3419	26.298
842.676	9.7925	27.9159
864.595	12.6792	30.8327
886.668	12.9433	29.1554
909.036	16.5411	31.3647
931.611	19.3821	31.6746
954.506	18.7057	31.16
977.5	21.4698	28.0768
1000.61	24.1115	32.8446
1023.93	28.1472	32.5987
1047.59	34.7587	30.8985
1071.36	34.7075	33.4927
1095.43	40.3894	31.4698
1119.59	38.2313	35.4004
1143.93	46.032	31.9388
1169.17	49.9973	35.6782
1194.44	53.3547	38.2541

## Sheet: Figure 3f
	Fluorescence Intensity
S. aureus	95.857	101.27	101.821
S. aureus+HS(Naeg)20	660.353	703.466	584.699
S. aureus+HS(Naeg)20+NAC	122.854	120.047	109.022

## Sheet: Figure 4a
HS(Naeg)20		Norfloxacin
Generation	MBCn/MBC0	Generation	MBCn/MBC0
1	1	1	1
34.75	1	15.625	1
69.5	1	31.25	1
104.25	1	46.875	32
139	1	62.5	32
173.75	1	78.125	32
208.5	1	93.75	32
243.25	1	109.375	32
278	1	125	32
312.75	1	140.625	32
347.5	1	156.25	64
382.25	1	171.875	128
417	1	187.5	128
451.75	1	203.125	128
486.5	1	218.75	128
521.25	1	234.375	256
556	1	250	256
590.75	1	265.625	256
625.5	1	281.25	256
660.25	1	296.875	512
695	1	312.5	512
729.75	1	328.125	512
764.5	1	343.75	512
799.25	1	359.375	1024
834	1	375	1024

## Sheet: Figure 4b
	Untreated		HS(Naeg)20 1×MBC		HS(Naeg)20 2×MBC		Vancomycin 1×MBC		Vancomycin 2×MBC
Time (min)	Mean	SD	Mean	SD	Mean	SD	Mean	SD	Mean	SD
0	4.78515	0.04674	4.78515	0.04674	4.78515	0.04674	4.78515	0.04674	4.78515	0.04674
5	\	\	4.26404	0.05287	3.82425	0.0932	4.81198	0.04268	4.68041	0.02708
15	\	\	3.96624	0.0571	3.25004	0.10458	4.70534	0.02638	4.72314	0.03117
30	4.91513	0.08878	3.43368	0.3092	2	1.41421	4.9698	0.07372	4.80503	0.04486
60	5.09292	0.14744	2.09443	0.16282	0.43368	0.61331	4.77899	0.01788	4.73146	0.04398
120	5.75386	0.08532	0.43368	0.61331	0	0	4.58849	0.04681	4.57089	0.05204
180	6.27162	0.11589	0	0	0	0	4.49273	0.02882	4.57538	0.0226
240	6.98576	0.07811	0	0	0	0	4.45188	0.14432	4.44113	0.0549
	Log10(CFU/mL)
Time (min)	Untreated			HS(Naeg)20 1×MBC			HS(Naeg)20 2×MBC			Vancomycin 1×MBC			Vancomycin 2×MBC
0	4.73639650227664/4.8481891169914/4.77085201164214
5	\	\	\	4.19033	4.29003	4.31175	3.77815	3.74036	3.95424	4.75205	4.83569	4.84819	4.64345	4.70757	4.6902
15	\	\	\	3.90309	3.95424	4.04139	3.39794	3.17609	3.17609	4.67669	4.69897	4.74036	4.69897	4.70329	4.76716
30	4.90309	4.81291	5.02938	3	3.60206	3.69897	0	3	3	4.89487	4.94448	5.07004	4.81954	4.85126	4.74429
60	5	4.97772	5.30103	1.90309	2.07918	2.30103	1.30103	0	0	4.77452	4.75967	4.80277	4.6902	4.71181	4.79239
120	5.64836	5.75587	5.85733	0	0	1.30103	0	0	0	4.5682	4.65321	4.54407	4.51188	4.63849	4.56229
180	6.11394	6.38917	6.31175	0	0	0	0	0	0	4.4843	4.4624	4.53148	4.54407	4.58546	4.5966
240	7.07737	6.99344	6.88649	0	0	0	0	0	0	4.32222	4.38021	4.65321	4.44716	4.37107	4.50515

## Sheet: Figure 4c
	Ciprofloxacin		Ciprofloxacin persister treated with HS(Naeg)20
Time (h)	Mean	SD	Mean	SD
0	8.17433	0.04564	8.17433	0.04564
18	5.50251	0.01815	5.50251	0.01815
24	4.60666	0.12024	1.01525	0.71789
30	4.1709	0.07771	0	0
36	4.11688	0.13173	0	0
48	4.32787	0.16255	0	0
Time (h)	Log10(CFU/mL)
0	8.12057	8.17026	8.23215
18	5.51851	5.51188	5.47712
	Log10(CFU/mL)
Time (h)	Ciprofloxacin			Ciprofloxacin persister treated with HS(Naeg)20
24	4.43669	4.69607	4.68723	1.52288	1.52288	0
30	4.09167	4.14457	4.27646	0	0	0
36	3.97772	4.07918	4.29373	0	0	0
48	4.12494	4.33579	4.52288	0	0	0

## Sheet: Figure 4d
HS(Naeg)20	Biofilm formation(%)				Vancomycin	Biofilm formation(%)				Norfloxacin	Biofilm formation(%)
Control	106.613	95.2121	98.1749		Control	102.126	96.7263	101.148		Control	96.7549	98.2137	105.031
1/8 MIC	102.771	95.7339	95.3765		1 MIC	94.5267	90.3156	98.675		2 MIC	96.9569	97.7753	105.528
1/4 MIC	108.318	100.948	100.284		2 MIC	0.236206	0.250969	0.269422		4 MIC	95.1729	99.1348	104.573
1/2 MIC	106.377	96.5809	97.9247		4 MIC	0.262041	0.889463	0.273113		8 MIC	93.4162	95.101	99.3231
1 MIC	0.316889	0.395516	0.38122		8 MIC	0.376453	0.889463	0.435505		16 MIC	89.533	88.9098	93.3409
2 MIC	0.39909	0.492012	0.438403		16 MIC	0.834102	2.53921	0.608968		32 MIC	66.0286	68.8776	71.9835
4 MIC	0.6171	0.649266	0.649266		32 MIC	1.18841	1.47998	0.918989		64 MIC	2.10709	1.07295	0.877764

## Sheet: Figure 4e
HS(Naeg)20	Biofilm survival(%)				Vancomycin	Biofilm survival(%)				Norfloxacin	Biofilm survival(%)
Control	102.169	99.2233	98.6077		Control	100.216	99.973	99.8107		Control	99.8633	101.936	98.2003
1 MIC	74.0512	78.135	71.3991		32 MIC	57.1927	57.8677	70.9684		64 MIC	91.6463	89.0013	91.3528
2 MIC	97.1725	89.9068	78.4858		64MIC	41.3774	50.7936	64.3222		128 MIC	85.7695	75.6713	81.8867
4 MIC	98.3679	85.1072	66.4885		128 MIC	45.7038	39.7472	43.9592		256 MIC	83.8544	82.9402	88.4821
8 MIC	2.98023	2.59726	2.74401		256 MIC	29.4643	30.2942	30.4934		512 MIC	89.6297	81.0138	86.774
16 MIC	2.37894	2.676	4.10408		512 MIC	29.3131	28.1255	26.2666		1024 MIC	72.4394	70.6748	64.2036
32 MIC	3.55647	3.05181	2.35746		1024 MIC	28.1882	26.0416	30.9433		2048 MIC	55.1024	61.6339	56.0543

## Sheet: Figure 5a
Log10(CFU/g)
Saline	HS(Naeg)20	Vancomycin
7.045	4.695	6.591
5.325	5.82	4.908
7.708	5.407	6.279
7.468	3.903	5.237
7.651	5.373	4.512
5.978	3	5.637
6.806	3.477	5.854
7.281	4.991	5.881
5.76	4.987	3.699
6.982	4.531	4.519
5.127	3.954	6.121
7.083	5.691	5.14
6.949	4.987	6.447
6.857	5.546	6.667

[truncated: 15 more sheets: Figure 5b, Figure 5c, Figure 5d, Figure 6a, Figure 6b, Figure 6c, Figure 6d, Figure 6e, Figure 6f, Figure 6g, Figure S36, Figure S37, Figure S40, Table 1, Table S1]
